# Supplementary material for: Pathological and Molecular Characterization of a Duck Plague Outbreak in Southern China in 2021
Source: Animals (Basel). 2022 Dec 13;12(24):3523. doi: 10.3390/ani12243523 (PMC9774102; doi:10.3390/ani12243523)
Supplement: Supplementary file 1 [file animals-12-03523-s001.zip]

Archive with 1 entries (1 files):
- animals-1999919-supplementary (1).pdf
